# Supplementary material for: Rhizosphere Shifts: Reduced Fungal Diversity and Microbial Community Functionality Enhance Plant Adaptation in Continuous Cropping Systems
Source: Microorganisms. 2024 Nov 25;12(12):2420. doi: 10.3390/microorganisms12122420 (PMC11678050; doi:10.3390/microorganisms12122420)
Supplement: Supplementary file 1 [file microorganisms-12-02420-s001.zip]

Archive with 1 entries (1 files):
- microorganisms-3260351-supplementary.pdf
